# Supplementary material for: Efficient all-small-molecule organic solar cells processed with non-halogen solvent
Source: Nat Commun. 2024 Mar 2;15:1946. doi: 10.1038/s41467-024-46144-8 (PMC10908865; doi:10.1038/s41467-024-46144-8)
Supplement: Supplementary file 4 — Source Data [file 41467_2024_46144_MOESM4_ESM.xls]

## Sheet: As-cast
-0.8	-18.4351	-11.2077	-11.7096	-1.24495
-0.79	-18.4024	-11.1774	-11.6705	-1.23429
-0.78	-18.3747	-11.1076	-11.6303	-1.2234
-0.77	-18.3426	-11.059	-11.5896	-1.21232
-0.76	-18.3095	-11.0164	-11.5499	-1.20102
-0.75	-18.2759	-10.9828	-11.5122	-1.189
-0.74	-18.2452	-10.9549	-11.4752	-1.17662
-0.73	-18.2133	-10.9281	-11.436	-1.16405
-0.72	-18.1816	-10.8972	-11.3988	-1.15106
-0.71	-18.1512	-10.8586	-11.361	-1.13795
-0.7	-18.1206	-10.8181	-11.3198	-1.125
-0.69	-18.0866	-10.7779	-11.2785	-1.11227
-0.68	-18.0557	-10.7374	-11.2394	-1.10043
-0.67	-18.0276	-10.6977	-11.1998	-1.08891
-0.66	-17.9977	-10.6554	-11.1575	-1.07765
-0.65	-17.9692	-10.6108	-11.1182	-1.06666
-0.64	-17.9448	-10.5622	-11.0773	-1.05592
-0.63	-17.9173	-10.5116	-11.0361	-1.04453
-0.62	-17.8893	-10.4617	-10.9943	-1.03335
-0.61	-17.8602	-10.4128	-10.9527	-1.02286
-0.6	-17.8293	-10.3627	-10.9098	-1.01264
-0.59	-17.7966	-10.3169	-10.8688	-1.00244
-0.58	-17.755	-10.2737	-10.8285	-0.99227
-0.57	-17.7156	-10.2297	-10.7879	-0.98197
-0.56	-17.6778	-10.1889	-10.7507	-0.97097
-0.55	-17.6356	-10.1498	-10.7102	-0.95957
-0.54	-17.5924	-10.1092	-10.671	-0.94834
-0.53	-17.5522	-10.0696	-10.6293	-0.93733
-0.52	-17.5114	-10.0305	-10.5878	-0.92681
-0.51	-17.4654	-9.98763	-10.5459	-0.91614
-0.5	-17.4261	-9.94222	-10.5071	-0.90557
-0.49	-17.3861	-9.89619	-10.465	-0.89458
-0.48	-17.3473	-9.84732	-10.4257	-0.8833
-0.47	-17.3065	-9.79635	-10.3846	-0.87187
-0.46	-17.2693	-9.7455	-10.3434	-0.86086
-0.45	-17.2257	-9.69622	-10.3021	-0.8504
-0.44	-17.1825	-9.64721	-10.2642	-0.84049
-0.43	-17.1411	-9.60018	-10.2234	-0.83119
-0.42	-17.1001	-9.55562	-10.1858	-0.82214
-0.41	-17.0567	-9.51159	-10.1456	-0.81313
-0.4	-17.0134	-9.46544	-10.1043	-0.80374
-0.39	-16.9715	-9.41729	-10.0596	-0.79422
-0.38	-16.9292	-9.36668	-10.0165	-0.78461
-0.37	-16.8838	-9.31318	-9.97198	-0.77468
-0.36	-16.8386	-9.25913	-9.92831	-0.76496
-0.35	-16.7931	-9.20746	-9.88455	-0.75539
-0.34	-16.7468	-9.15664	-9.84202	-0.746
-0.33	-16.7004	-9.1065	-9.79753	-0.73662
-0.32	-16.655	-9.05889	-9.75322	-0.72738
-0.31	-16.6107	-9.01225	-9.70973	-0.71816
-0.3	-16.5644	-8.96475	-9.66605	-0.70925
-0.29	-16.5178	-8.91811	-9.62229	-0.7002
-0.28	-16.4712	-8.87281	-9.57917	-0.69098
-0.27	-16.4201	-8.82815	-9.53605	-0.68203
-0.26	-16.3699	-8.78328	-9.49284	-0.67295
-0.25	-16.3222	-8.73855	-9.44853	-0.6638
-0.24	-16.2691	-8.69329	-9.40462	-0.65511
-0.23	-16.2132	-8.64631	-9.36048	-0.64659
-0.22	-16.1625	-8.59542	-9.31549	-0.63812
-0.21	-16.1085	-8.5431	-9.26965	-0.62999
-0.2	-16.055	-8.48918	-9.22798	-0.62217
-0.19	-16.0033	-8.43529	-9.1857	-0.61465
-0.18	-15.9556	-8.38106	-9.14378	-0.60718
-0.17	-15.8991	-8.3296	-9.10372	-0.59968
-0.16	-15.8489	-8.27928	-9.06237	-0.59186
-0.15	-15.7923	-8.23106	-9.01689	-0.58393
-0.14	-15.7363	-8.18215	-8.97144	-0.57565
-0.13	-15.6764	-8.13302	-8.92586	-0.56761
-0.12	-15.6203	-8.08175	-8.8793	-0.55972
-0.11	-15.5594	-8.02827	-8.83403	-0.55195
-0.1	-15.4999	-7.97308	-8.78949	-0.54462
-0.09	-15.4395	-7.91934	-8.74586	-0.53735
-0.08	-15.3762	-7.86829	-8.7015	-0.53028
-0.07	-15.311	-7.81999	-8.6558	-0.52315
-0.06	-15.2455	-7.77354	-8.61036	-0.51626
-0.05	-15.1826	-7.72717	-8.564	-0.50898
-0.04	-15.1162	-7.67902	-8.51421	-0.50175
-0.03	-15.0491	-7.6287	-8.4674	-0.49451
-0.02	-14.9833	-7.5764	-8.42003	-0.48719
-0.01	-14.9134	-7.52217	-8.37103	-0.4798
0	-14.8399	-7.46776	-8.32336	-0.47258
0.01	-14.7666	-7.41334	-8.27829	-0.46558
0.02	-14.6964	-7.35836	-8.23077	-0.45873
0.03	-14.6256	-7.30346	-8.1844	-0.45232
0.04	-14.5574	-7.2508	-8.13984	-0.44595
0.05	-14.4895	-7.19846	-8.09431	-0.43984
0.06	-14.4211	-7.14691	-8.04772	-0.43366
0.07	-14.35	-7.09629	-8.00045	-0.42742
0.08	-14.2773	-7.0455	-7.95156	-0.42101
0.09	-14.2055	-6.99353	-7.90229	-0.41464
0.1	-14.1309	-6.94122	-7.85249	-0.40818
0.11	-14.0547	-6.88834	-7.80367	-0.40181
0.12	-13.9764	-6.8361	-7.75546	-0.39547
0.13	-13.8973	-6.78467	-7.70871	-0.38917
0.14	-13.8125	-6.7332	-7.66093	-0.3829
0.15	-13.7299	-6.68205	-7.61274	-0.37663
0.16	-13.6456	-6.63138	-7.56452	-0.37042
0.17	-13.5601	-6.57922	-7.51526	-0.36422
0.18	-13.473	-6.52586	-7.46512	-0.35818
0.19	-13.3858	-6.4712	-7.41431	-0.35233
0.2	-13.2974	-6.41436	-7.36401	-0.34661
0.21	-13.2094	-6.35457	-7.31214	-0.34094
0.22	-13.1203	-6.29239	-7.26085	-0.3353
0.23	-13.0305	-6.22888	-7.21092	-0.32968
0.24	-12.9383	-6.16446	-7.15982	-0.32404
0.25	-12.844	-6.10245	-7.10896	-0.31826
0.26	-12.7478	-6.04464	-7.05665	-0.31235
0.27	-12.6499	-5.99079	-7.00444	-0.30635
0.28	-12.5488	-5.93835	-6.95048	-0.30046
0.29	-12.4488	-5.88627	-6.89778	-0.2946
0.3	-12.3498	-5.8316	-6.84408	-0.28867
0.31	-12.2489	-5.77368	-6.79082	-0.28319
0.32	-12.1465	-5.714	-6.73649	-0.27756
0.33	-12.0467	-5.65337	-6.6819	-0.27208
0.34	-11.9415	-5.59261	-6.62736	-0.26681
0.35	-11.8326	-5.53287	-6.57292	-0.26156
0.36	-11.7236	-5.47415	-6.5186	-0.25603
0.37	-11.6153	-5.4154	-6.46389	-0.25075
0.38	-11.5019	-5.3581	-6.40856	-0.2451
0.39	-11.3889	-5.30145	-6.35132	-0.23928
0.4	-11.2737	-5.24424	-6.29343	-0.23387
0.41	-11.156	-5.18647	-6.23563	-0.2283
0.42	-11.035	-5.12796	-6.1774	-0.2229
0.43	-10.9121	-5.069	-6.1181	-0.21769
0.44	-10.7856	-5.00994	-6.05849	-0.21244
0.45	-10.6565	-4.95022	-5.99883	-0.20665
0.46	-10.5255	-4.8893	-5.93696	-0.201
0.47	-10.3918	-4.82649	-5.87413	-0.19519
0.48	-10.2575	-4.761	-5.81154	-0.18945
0.49	-10.1233	-4.69423	-5.74855	-0.18394
0.5	-9.98641	-4.62692	-5.68404	-0.17891
0.51	-9.84644	-4.55829	-5.62134	-0.17374
0.52	-9.70455	-4.48973	-5.55784	-0.16853
0.53	-9.55925	-4.42197	-5.4927	-0.16287
0.54	-9.40759	-4.35398	-5.42569	-0.15699
0.55	-9.25394	-4.28508	-5.35814	-0.15124
0.56	-9.09573	-4.21669	-5.28707	-0.14569
0.57	-8.93388	-4.14773	-5.21534	-0.14023
0.58	-8.76664	-4.07773	-5.1416	-0.13484
0.59	-8.5988	-4.0058	-5.06773	-0.12977
0.6	-8.42484	-3.9323	-4.99159	-0.12434
0.61	-8.2463	-3.857	-4.91411	-0.11845
0.62	-8.06148	-3.7807	-4.83478	-0.11267
0.63	-7.87272	-3.70218	-4.75348	-0.10654
0.64	-7.67744	-3.62255	-4.66926	-0.10063
0.65	-7.47592	-3.5423	-4.58455	-0.09478
0.66	-7.27085	-3.45996	-4.49732	-0.08942
0.67	-7.06052	-3.37609	-4.40738	-0.08375
0.68	-6.83989	-3.2908	-4.31717	-0.07851
0.69	-6.61261	-3.20262	-4.22484	-0.07286
0.7	-6.3788	-3.11142	-4.12932	-0.06709
0.71	-6.13575	-3.01861	-4.03179	-0.061
0.72	-5.88284	-2.92379	-3.93058	-0.05521
0.73	-5.62262	-2.82725	-3.82515	-0.04942
0.74	-5.34897	-2.73026	-3.7162	-0.04292
0.75	-5.06282	-2.63228	-3.60266	-0.03597
0.76	-4.76001	-2.53124	-3.48476	-0.02835
0.77	-4.44025	-2.42703	-3.36251	-0.02052
0.78	-4.10085	-2.31913	-3.23358	-0.01228
0.79	-3.74019	-2.20627	-3.09844	-0.00391
0.8	-3.35383	-2.08775	-2.95484	0.00431
0.81	-2.93904	-1.96411	-2.80232	0.01357
0.82	-2.49175	-1.83406	-2.63935	0.02379
0.83	-2.00622	-1.69611	-2.46459	0.03493
0.84	-1.43795	-1.55126	-2.27493	0.0469
0.85	-0.81782	-1.39731	-2.06903	0.06118
0.86	-0.14208	-1.23375	-1.84111	0.07637
0.87	0.55637	-1.01676	-1.58731	0.0953
0.88	1.32391	-0.78533	-1.26508	0.11721
0.89	2.13047	-0.53468	-0.90315	0.1444
0.9	3.01968	-0.26422	-0.49032	0.17562
0.91	4.00157	0.02756	-0.02184	0.21309
0.92	5.12303	0.29881	0.46357	0.25764
0.93	6.35043	0.53978	0.98659	0.31088
0.94	7.68894	0.80284	1.59552	0.37439
0.95	9.14421	1.09138	2.30012	0.4493
0.96	10.7213	1.40946	3.11587	0.53488
0.97	12.4232	1.7614	4.10536	0.6346
0.98	14.2536	2.20152	5.23364	0.74991
0.99	16.2231	2.6814	6.5105	0.8829
1	18.3291	3.203	7.94576	1.03383
1.01	20.57	3.76815	9.54813	1.18428
1.02	22.9515	4.37947	11.3206	1.35396
1.03	25.4718	5.03929	13.2685	1.54539
1.04	28.1233	5.74751	15.4078	1.75738
1.05	30.9098	6.50532	17.7326	1.9949
1.06	33.8337	7.31426	20.2423	2.27955
1.07	36.8901	8.17365	22.942	2.59177
1.08	40.0812	9.08369	25.8288	2.92983
1.09	43.2712	9.99355	28.7129	3.27179
1.1	46.73	11.0068	31.9522	3.659

## Sheet: TA (Optimal J-V data)
-0.8	-26.9132	-23.5561	-24.8881	-5.50176
-0.79	-26.8951	-23.5588	-24.8571	-5.46933
-0.78	-26.9018	-23.5422	-24.856	-5.43009
-0.77	-26.9023	-23.5355	-24.8379	-5.39166
-0.76	-26.9048	-23.531	-24.8329	-5.35193
-0.75	-26.9037	-23.5257	-24.8208	-5.3129
-0.74	-26.902	-23.5271	-24.8117	-5.27533
-0.73	-26.8957	-23.5287	-24.82	-5.23961
-0.72	-26.8861	-23.5287	-24.8335	-5.20588
-0.71	-26.8737	-23.5265	-24.838	-5.17322
-0.7	-26.8695	-23.5271	-24.8501	-5.14009
-0.69	-26.8635	-23.5221	-24.8629	-5.10683
-0.68	-26.8473	-23.5125	-24.8642	-5.07341
-0.67	-26.8394	-23.5033	-24.8602	-5.03989
-0.66	-26.8341	-23.4912	-24.8541	-5.00466
-0.65	-26.8178	-23.4822	-24.8461	-4.96742
-0.64	-26.8129	-23.475	-24.8323	-4.92938
-0.63	-26.8189	-23.4669	-24.817	-4.89218
-0.62	-26.8119	-23.4651	-24.8065	-4.85659
-0.61	-26.8102	-23.4614	-24.8022	-4.8226
-0.6	-26.8152	-23.4583	-24.7962	-4.79025
-0.59	-26.8036	-23.4542	-24.7874	-4.75626
-0.58	-26.7927	-23.4458	-24.7808	-4.71965
-0.57	-26.7925	-23.4348	-24.7661	-4.68202
-0.56	-26.7805	-23.4267	-24.7423	-4.64639
-0.55	-26.7679	-23.4112	-24.7151	-4.61187
-0.54	-26.7636	-23.3975	-24.693	-4.58035
-0.53	-26.755	-23.3861	-24.6743	-4.55007
-0.52	-26.7461	-23.3733	-24.6601	-4.51959
-0.51	-26.7436	-23.362	-24.6538	-4.48718
-0.5	-26.7427	-23.3565	-24.6562	-4.45449
-0.49	-26.7383	-23.346	-24.6632	-4.42105
-0.48	-26.7376	-23.3412	-24.6696	-4.38724
-0.47	-26.7356	-23.3419	-24.6797	-4.35315
-0.46	-26.7307	-23.3353	-24.6918	-4.3185
-0.45	-26.729	-23.3285	-24.6973	-4.28425
-0.44	-26.7308	-23.3265	-24.6924	-4.2505
-0.43	-26.7248	-23.3198	-24.6805	-4.21703
-0.42	-26.7193	-23.3071	-24.6657	-4.18399
-0.41	-26.7171	-23.3007	-24.65	-4.15264
-0.4	-26.7047	-23.2849	-24.638	-4.12045
-0.39	-26.6912	-23.2818	-24.6388	-4.088
-0.38	-26.6829	-23.2729	-24.6462	-4.05469
-0.37	-26.6691	-23.2676	-24.6583	-4.02065
-0.36	-26.6535	-23.2747	-24.669	-3.98532
-0.35	-26.6447	-23.2787	-24.6771	-3.95175
-0.34	-26.6377	-23.2719	-24.6768	-3.91951
-0.33	-26.6289	-23.2727	-24.671	-3.88902
-0.32	-26.6243	-23.2685	-24.6545	-3.85977
-0.31	-26.6214	-23.2507	-24.6374	-3.83191
-0.3	-26.6156	-23.2462	-24.6211	-3.80301
-0.29	-26.6119	-23.2391	-24.6032	-3.77336
-0.28	-26.615	-23.2322	-24.5768	-3.743
-0.27	-26.6067	-23.2267	-24.5559	-3.71199
-0.26	-26.5991	-23.2215	-24.5345	-3.68038
-0.25	-26.5937	-23.2142	-24.5211	-3.64829
-0.24	-26.584	-23.2017	-24.5237	-3.61606
-0.23	-26.5651	-23.1944	-24.5371	-3.58406
-0.22	-26.5607	-23.1849	-24.5429	-3.55294
-0.21	-26.561	-23.1774	-24.543	-3.52171
-0.2	-26.5518	-23.169	-24.5386	-3.49066
-0.19	-26.5399	-23.1589	-24.5249	-3.45955
-0.18	-26.5365	-23.1453	-24.5157	-3.42778
-0.17	-26.5171	-23.1318	-24.5154	-3.39577
-0.16	-26.4975	-23.1126	-24.5234	-3.363
-0.15	-26.4842	-23.096	-24.5297	-3.33067
-0.14	-26.4754	-23.0864	-24.5311	-3.29742
-0.13	-26.4651	-23.0737	-24.5321	-3.26407
-0.12	-26.4658	-23.0662	-24.523	-3.22984
-0.11	-26.4547	-23.0666	-24.5088	-3.19645
-0.1	-26.4502	-23.068	-24.4847	-3.16331
-0.09	-26.4466	-23.0653	-24.4536	-3.13163
-0.08	-26.4347	-23.0651	-24.4173	-3.10102
-0.07	-26.4296	-23.0616	-24.3772	-3.07119
-0.06	-26.4246	-23.0584	-24.3385	-3.04175
-0.05	-26.4142	-23.0498	-24.3065	-3.01289
-0.04	-26.3991	-23.0449	-24.288	-2.98473
-0.03	-26.388	-23.043	-24.276	-2.9573
-0.02	-26.3692	-23.0388	-24.2836	-2.93011
-0.01	-26.3533	-23.0341	-24.2969	-2.90261
0	-26.3368	-23.0334	-24.3165	-2.87431
0.01	-26.3234	-23.0293	-24.3301	-2.84453
0.02	-26.3029	-23.0215	-24.3353	-2.8137
0.03	-26.2859	-23.0154	-24.3284	-2.78263
0.04	-26.2732	-23	-24.3069	-2.75178
0.05	-26.2601	-22.987	-24.2795	-2.72117
0.06	-26.2403	-22.9713	-24.2488	-2.69191
0.07	-26.2239	-22.9541	-24.2233	-2.66419
0.08	-26.2026	-22.9407	-24.2025	-2.63768
0.09	-26.178	-22.9252	-24.1884	-2.61183
0.1	-26.1513	-22.9088	-24.1768	-2.58611
0.11	-26.1311	-22.8947	-24.1697	-2.55941
0.12	-26.1134	-22.8771	-24.1644	-2.53135
0.13	-26.0976	-22.8584	-24.1629	-2.50277
0.14	-26.0825	-22.8448	-24.1614	-2.4736
0.15	-26.0625	-22.8293	-24.1551	-2.44458
0.16	-26.045	-22.8109	-24.1455	-2.41564
0.17	-26.0245	-22.7945	-24.1342	-2.38683
0.18	-26.0041	-22.7775	-24.1236	-2.35731
0.19	-25.9859	-22.7597	-24.1122	-2.32746
0.2	-25.9657	-22.7407	-24.1071	-2.2975
0.21	-25.946	-22.7254	-24.1067	-2.26816
0.22	-25.9302	-22.7075	-24.1022	-2.23897
0.23	-25.901	-22.6852	-24.0875	-2.21042
0.24	-25.8828	-22.6665	-24.0694	-2.18285
0.25	-25.862	-22.647	-24.0427	-2.15559
0.26	-25.8372	-22.6219	-24.0069	-2.12791
0.27	-25.8091	-22.6003	-23.9703	-2.10055
0.28	-25.7871	-22.5836	-23.9395	-2.07308
0.29	-25.7511	-22.562	-23.9108	-2.04499
0.3	-25.7199	-22.5359	-23.8839	-2.01723
0.31	-25.6806	-22.5146	-23.8613	-1.9893
0.32	-25.6362	-22.4968	-23.8397	-1.96133
0.33	-25.5936	-22.4666	-23.8173	-1.93406
0.34	-25.546	-22.4444	-23.7994	-1.90683
0.35	-25.4982	-22.4226	-23.7799	-1.87975
0.36	-25.4528	-22.3987	-23.7541	-1.85269
0.37	-25.4039	-22.368	-23.7286	-1.82543
0.38	-25.3588	-22.3437	-23.698	-1.79718
0.39	-25.3097	-22.3086	-23.6601	-1.76847
0.4	-25.2522	-22.2753	-23.6225	-1.73932
0.41	-25.1923	-22.2409	-23.5939	-1.71083
0.42	-25.1296	-22.2021	-23.5701	-1.68262
0.43	-25.057	-22.1639	-23.5576	-1.65468
0.44	-24.9793	-22.1239	-23.5514	-1.62663
0.45	-24.9022	-22.0806	-23.5486	-1.59908
0.46	-24.8229	-22.0357	-23.5389	-1.57135
0.47	-24.7425	-21.9886	-23.5229	-1.54403
0.48	-24.6548	-21.9392	-23.4939	-1.51666
0.49	-24.5769	-21.8892	-23.4536	-1.48936
0.5	-24.489	-21.8375	-23.4058	-1.46154
0.51	-24.3984	-21.785	-23.3541	-1.4336
0.52	-24.3025	-21.7288	-23.2984	-1.40551
0.53	-24.1892	-21.6671	-23.2384	-1.37647
0.54	-24.0654	-21.6022	-23.179	-1.3473
0.55	-23.9416	-21.5335	-23.1172	-1.31773
0.56	-23.8021	-21.46	-23.0511	-1.28841
0.57	-23.6492	-21.3837	-22.9795	-1.2576
0.58	-23.503	-21.3073	-22.9105	-1.22781
0.59	-23.3398	-21.2223	-22.8372	-1.19858
0.6	-23.156	-21.1285	-22.7623	-1.16932
0.61	-22.9612	-21.0281	-22.6885	-1.13831
0.62	-22.7502	-20.9209	-22.6125	-1.10885
0.63	-22.5097	-20.7997	-22.5237	-1.0788
0.64	-22.2382	-20.6663	-22.4218	-1.04664
0.65	-21.9428	-20.5219	-22.2983	-1.01541
0.66	-21.6069	-20.3562	-22.1495	-0.98439
0.67	-21.2255	-20.1695	-21.9797	-0.95194
0.68	-20.7965	-19.9475	-21.7902	-0.91808
0.69	-20.307	-19.6979	-21.5782	-0.86677
0.7	-19.737	-19.4005	-21.3376	-0.81344
0.71	-19.0691	-19.043	-21.0602	-0.75919
0.72	-18.2825	-18.622	-20.7293	-0.70383
0.73	-17.3363	-18.1199	-20.3343	-0.64647
0.74	-16.1889	-17.5185	-19.8488	-0.60556
0.75	-14.7924	-16.7999	-19.2586	-0.56189
0.76	-13.0862	-15.9494	-18.5339	-0.51703
0.77	-10.988	-14.9363	-17.6442	-0.468
0.78	-8.4164	-13.7503	-16.5392	-0.41626
0.79	-5.27436	-12.3578	-15.1744	-0.35685
0.8	-1.45448	-10.7442	-13.499	-0.29257
0.81	3.15431	-8.88524	-11.4591	-0.22058
0.82	8.64828	-6.75979	-8.98468	-0.13978
0.83	15.1318	-4.34357	-6.024	-0.04865
0.84	22.6784	-1.616	-2.53723	0.06083
0.85	31.3496	1.44811	1.52014	0.19079
0.86	41.1812	4.87016	6.22989	0.34422
0.87	52.1866	8.67915	11.5741	0.45828
0.88	64.349	12.9109	17.5554	0.66662
0.89	77.6476	17.5928	24.1802	0.88424
0.9	92.0382	22.7584	31.4395	1.15803
0.91	107.469	28.4432	39.2653	1.48937
0.92	123.886	34.6807	47.6708	1.93292
0.93	141.228	41.4929	56.6325	2.37823
0.94	159.436	48.9105	66.1257	2.90852
0.95	178.452	56.9559	76.1169	3.48723
0.96	198.223	65.6463	86.5745	4.12571
0.97	218.716	74.9909	97.462	4.85942
0.98	239.858	84.9945	108.754	5.69055
0.99	261.603	95.6586	120.433	6.63074
1	283.913	106.975	132.482	7.68326
1.01	306.744	118.935	144.885	8.85531
1.02	330.043	131.527	157.627	10.1455
1.03	353.803	144.734	170.701	11.5363
1.04	377.994	158.537	184.067	13.0209
1.05	402.587	172.918	197.701	14.6138
1.06	427.555	187.855	211.6	16.3333
1.07	452.886	203.334	225.763	18.1552
1.08	478.554	219.33	240.157	20.0752
1.09	504.251	235.353	254.586	22.0559
1.1	530.549	252.339	269.436	24.13

## Sheet: SVA (Optimal J-V data)
-0.8	-26.8348	-22.4751	-24.8881	-1.6689
-0.79	-26.8031	-22.5037	-24.8571	-1.65055
-0.78	-26.7973	-22.4946	-24.856	-1.63215
-0.77	-26.7906	-22.4987	-24.8379	-1.61384
-0.76	-26.7899	-22.4985	-24.8329	-1.59558
-0.75	-26.7911	-22.4904	-24.8208	-1.57672
-0.74	-26.7891	-22.4918	-24.8117	-1.55911
-0.73	-26.7901	-22.4984	-24.82	-1.54105
-0.72	-26.7925	-22.4949	-24.8335	-1.52262
-0.71	-26.8004	-22.4947	-24.838	-1.50427
-0.7	-26.8092	-22.499	-24.8501	-1.4864
-0.69	-26.8179	-22.4918	-24.8629	-1.46817
-0.68	-26.8195	-22.4836	-24.8642	-1.4511
-0.67	-26.8086	-22.4829	-24.8602	-1.43471
-0.66	-26.7877	-22.473	-24.8541	-1.41877
-0.65	-26.7656	-22.4685	-24.8461	-1.40327
-0.64	-26.7431	-22.4667	-24.8323	-1.38741
-0.63	-26.7278	-22.4575	-24.817	-1.371
-0.62	-26.7184	-22.4477	-24.8065	-1.35481
-0.61	-26.7165	-22.4383	-24.8022	-1.3383
-0.6	-26.7062	-22.4275	-24.7962	-1.32131
-0.59	-26.6985	-22.4179	-24.7874	-1.30418
-0.58	-26.696	-22.4132	-24.7808	-1.28737
-0.57	-26.6916	-22.4126	-24.7661	-1.2704
-0.56	-26.6815	-22.4128	-24.7423	-1.25367
-0.55	-26.6782	-22.4103	-24.7151	-1.23763
-0.54	-26.6675	-22.4114	-24.693	-1.22193
-0.53	-26.6531	-22.4066	-24.6743	-1.20623
-0.52	-26.627	-22.4	-24.6601	-1.1905
-0.51	-26.6095	-22.4004	-24.6538	-1.17466
-0.5	-26.5959	-22.3971	-24.6562	-1.15825
-0.49	-26.5906	-22.3897	-24.6632	-1.14191
-0.48	-26.5861	-22.3937	-24.6696	-1.12625
-0.47	-26.598	-22.3934	-24.6797	-1.11082
-0.46	-26.5958	-22.3938	-24.6918	-1.09568
-0.45	-26.5965	-22.3965	-24.6973	-1.08151
-0.44	-26.5864	-22.3979	-24.6924	-1.0677
-0.43	-26.5736	-22.3916	-24.6805	-1.0531
-0.42	-26.5563	-22.3888	-24.6657	-1.03842
-0.41	-26.5432	-22.3789	-24.65	-1.02355
-0.4	-26.5333	-22.3717	-24.638	-1.0085
-0.39	-26.5288	-22.3675	-24.6388	-0.99338
-0.38	-26.5301	-22.365	-24.6462	-0.97853
-0.37	-26.5241	-22.3624	-24.6583	-0.96446
-0.36	-26.5276	-22.3649	-24.669	-0.9509
-0.35	-26.5037	-22.3673	-24.6771	-0.93764
-0.34	-26.4852	-22.3678	-24.6768	-0.9246
-0.33	-26.4639	-22.3661	-24.671	-0.91167
-0.32	-26.4507	-22.3652	-24.6545	-0.89869
-0.31	-26.4299	-22.3606	-24.6374	-0.88564
-0.3	-26.4274	-22.3525	-24.6211	-0.87243
-0.29	-26.4207	-22.343	-24.6032	-0.85916
-0.28	-26.405	-22.3369	-24.5768	-0.84603
-0.27	-26.3969	-22.328	-24.5559	-0.83301
-0.26	-26.3871	-22.3205	-24.5345	-0.82046
-0.25	-26.3846	-22.3155	-24.5211	-0.8083
-0.24	-26.3836	-22.3097	-24.5237	-0.79667
-0.23	-26.3884	-22.3042	-24.5371	-0.7851
-0.22	-26.3827	-22.2998	-24.5429	-0.77371
-0.21	-26.3816	-22.294	-24.543	-0.76243
-0.2	-26.3705	-22.2897	-24.5386	-0.75112
-0.19	-26.3618	-22.2929	-24.5249	-0.73969
-0.18	-26.3579	-22.2933	-24.5157	-0.72833
-0.17	-26.354	-22.3011	-24.5154	-0.71696
-0.16	-26.352	-22.3093	-24.5234	-0.70548
-0.15	-26.3547	-22.3169	-24.5297	-0.69418
-0.14	-26.3587	-22.3203	-24.5311	-0.68307
-0.13	-26.3574	-22.322	-24.5321	-0.67242
-0.12	-26.3596	-22.3206	-24.523	-0.66205
-0.11	-26.351	-22.3202	-24.5088	-0.65198
-0.1	-26.3451	-22.3153	-24.4847	-0.64213
-0.09	-26.3301	-22.3136	-24.4536	-0.6322
-0.08	-26.3133	-22.3079	-24.4173	-0.62225
-0.07	-26.2913	-22.3021	-24.3772	-0.61217
-0.06	-26.2818	-22.2961	-24.3385	-0.60225
-0.05	-26.2715	-22.2898	-24.3065	-0.5924
-0.04	-26.2623	-22.2768	-24.288	-0.58265
-0.03	-26.2561	-22.2744	-24.276	-0.57286
-0.02	-26.2517	-22.27	-24.2836	-0.56295
-0.01	-26.2459	-22.2618	-24.2969	-0.55308
0	-26.2294	-22.2593	-24.3165	-0.54318
0.01	-26.2173	-22.2608	-24.3301	-0.53355
0.02	-26.2021	-22.2569	-24.3353	-0.52401
0.03	-26.1969	-22.2505	-24.3284	-0.51462
0.04	-26.1841	-22.2495	-24.3069	-0.50549
0.05	-26.1715	-22.2444	-24.2795	-0.49655
0.06	-26.1518	-22.2372	-24.2488	-0.48774
0.07	-26.1383	-22.2323	-24.2233	-0.4791
0.08	-26.1187	-22.2336	-24.2025	-0.47076
0.09	-26.1018	-22.2276	-24.1884	-0.46238
0.1	-26.1027	-22.2246	-24.1768	-0.45389
0.11	-26.1116	-22.2204	-24.1697	-0.44525
0.12	-26.1177	-22.2144	-24.1644	-0.4365
0.13	-26.1235	-22.2029	-24.1629	-0.42773
0.14	-26.1275	-22.1934	-24.1614	-0.41859
0.15	-26.1182	-22.1831	-24.1551	-0.40935
0.16	-26.1052	-22.1746	-24.1455	-0.39998
0.17	-26.0821	-22.1633	-24.1342	-0.39054
0.18	-26.0522	-22.1525	-24.1236	-0.38088
0.19	-26.0164	-22.1462	-24.1122	-0.37131
0.2	-25.9825	-22.1379	-24.1071	-0.36201
0.21	-25.9501	-22.1302	-24.1067	-0.35303
0.22	-25.9294	-22.1258	-24.1022	-0.34422
0.23	-25.9142	-22.1189	-24.0875	-0.33554
0.24	-25.9147	-22.1087	-24.0694	-0.32668
0.25	-25.9184	-22.0982	-24.0427	-0.31773
0.26	-25.9144	-22.0842	-24.0069	-0.30855
0.27	-25.9029	-22.0707	-23.9703	-0.29918
0.28	-25.8901	-22.0578	-23.9395	-0.28981
0.29	-25.8673	-22.0436	-23.9108	-0.28069
0.3	-25.8455	-22.0287	-23.8839	-0.27147
0.31	-25.8183	-22.0143	-23.8613	-0.26229
0.32	-25.7967	-21.9975	-23.8397	-0.25321
0.33	-25.7759	-21.9749	-23.8173	-0.24389
0.34	-25.7446	-21.9532	-23.7994	-0.2343
0.35	-25.7175	-21.9278	-23.7799	-0.22474
0.36	-25.6938	-21.903	-23.7541	-0.21501
0.37	-25.6683	-21.8747	-23.7286	-0.20522
0.38	-25.6371	-21.8514	-23.698	-0.19549
0.39	-25.6103	-21.8257	-23.6601	-0.18587
0.4	-25.5712	-21.806	-23.6225	-0.17626
0.41	-25.5461	-21.7849	-23.5939	-0.16627
0.42	-25.5135	-21.7637	-23.5701	-0.15621
0.43	-25.4944	-21.7428	-23.5576	-0.14647
0.44	-25.4794	-21.7182	-23.5514	-0.13699
0.45	-25.4651	-21.6907	-23.5486	-0.12745
0.46	-25.446	-21.6636	-23.5389	-0.1182
0.47	-25.4247	-21.6324	-23.5229	-0.10881
0.48	-25.3912	-21.5966	-23.4939	-0.09919
0.49	-25.3553	-21.5623	-23.4536	-0.08912
0.5	-25.3123	-21.5231	-23.4058	-0.07877
0.51	-25.2605	-21.4799	-23.3541	-0.06821
0.52	-25.2086	-21.441	-23.2984	-0.05763
0.53	-25.1517	-21.3982	-23.2384	-0.04678
0.54	-25.0832	-21.3582	-23.179	-0.03603
0.55	-25.0125	-21.3137	-23.1172	-0.02521
0.56	-24.9317	-21.265	-23.0511	-0.01459
0.57	-24.8401	-21.2096	-22.9795	-0.00384
0.58	-24.7346	-21.152	-22.9105	0.00708
0.59	-24.6225	-21.0816	-22.8372	0.01813
0.6	-24.5001	-21.0109	-22.7623	0.02932
0.61	-24.3613	-20.9278	-22.6885	0.04041
0.62	-24.207	-20.8383	-22.6125	0.0516
0.63	-24.0309	-20.7344	-22.5237	0.06271
0.64	-23.8268	-20.6189	-22.4218	0.07418
0.65	-23.5881	-20.4957	-22.2983	0.08586
0.66	-23.3129	-20.3534	-22.1495	0.09809
0.67	-22.9899	-20.1951	-21.9797	0.10989
0.68	-22.6079	-20.0137	-21.7902	0.12165
0.69	-22.147	-19.8028	-21.5782	0.13328
0.7	-21.5831	-19.5379	-21.3376	0.14465
0.71	-20.8993	-19.2294	-21.0602	0.1565
0.72	-20.068	-18.8476	-20.7293	0.16924
0.73	-19.0626	-18.3766	-20.3343	0.18244
0.74	-17.8437	-17.7919	-19.8488	0.19609
0.75	-16.3651	-17.0781	-19.2586	0.21022
0.76	-14.5624	-16.1903	-18.5339	0.22364
0.77	-12.3726	-15.0923	-17.6442	0.23742
0.78	-9.71824	-13.7509	-16.5392	0.25199
0.79	-6.52706	-12.115	-15.1744	0.26671
0.8	-2.72331	-10.1371	-13.499	0.28233
0.81	1.76876	-7.77708	-11.4591	0.29968
0.82	7.02758	-4.99942	-8.98468	0.31789
0.83	13.1227	-1.76724	-6.024	0.33733
0.84	20.113	1.94769	-2.53723	0.35894
0.85	28.0527	6.16886	1.52014	0.38312
0.86	36.9756	10.9224	6.22989	0.40946
0.87	46.9076	16.23	11.5741	0.43805
0.88	57.8576	22.1046	17.5554	0.47116
0.89	69.8234	28.5597	24.1802	0.50917
0.9	82.7887	35.6143	31.4395	0.55242
0.91	96.7311	43.27	39.2653	0.60419
0.92	111.618	51.5336	47.6708	0.66642
0.93	127.415	60.4054	56.6325	0.73817
0.94	144.085	69.8892	66.1257	0.82125
0.95	161.585	79.9699	76.1169	0.91719
0.96	179.877	90.6359	86.5745	1.02604
0.97	198.919	101.877	97.462	1.12521
0.98	218.667	113.668	108.754	1.24123
0.99	239.083	125.99	120.433	1.37468
1	260.121	138.821	132.482	1.52811
1.01	281.749	152.135	144.885	1.70362
1.02	303.936	165.901	157.627	1.92677
1.03	326.651	180.109	170.701	2.17491
1.04	349.86	194.717	184.067	2.44948
1.05	373.55	209.709	197.701	2.74941
1.06	397.679	225.085	211.6	3.07465
1.07	422.226	240.801	225.763	3.42424
1.08	447.168	256.84	240.157	3.79853
1.09	472.13	272.91	254.586	4.17014
1.1	497.817	289.551	269.436	4.59669

## Sheet: Ternary devices
-0.8	-24.8881	-27.121	-27.6001	-27.1136	-27.1543	-26.9122
-0.79	-24.8571	-27.087	-27.6012	-27.0954	-27.1571	-26.8663
-0.78	-24.856	-27.0755	-27.6023	-27.0811	-27.1407	-26.8569
-0.77	-24.8379	-27.0569	-27.5741	-27.0692	-27.1287	-26.8328
-0.76	-24.8329	-27.0413	-27.5609	-27.0587	-27.1162	-26.8116
-0.75	-24.8208	-27.0203	-27.5484	-27.0494	-27.1075	-26.7858
-0.74	-24.8117	-26.9922	-27.5408	-27.0444	-27.092	-26.7582
-0.73	-24.82	-26.9715	-27.5398	-27.0386	-27.073	-26.738
-0.72	-24.8335	-26.9457	-27.531	-27.0336	-27.0663	-26.7113
-0.71	-24.838	-26.9169	-27.5332	-27.0229	-27.0461	-26.6916
-0.7	-24.8501	-26.8935	-27.527	-27.0126	-27.0266	-26.6713
-0.69	-24.8629	-26.8668	-27.5267	-26.9987	-27.0036	-26.6493
-0.68	-24.8642	-26.8329	-27.5205	-26.988	-26.9877	-26.6242
-0.67	-24.8602	-26.8054	-27.5221	-26.9772	-26.9568	-26.6036
-0.66	-24.8541	-26.7822	-27.5148	-26.9707	-26.9357	-26.5774
-0.65	-24.8461	-26.7679	-27.513	-26.9693	-26.9117	-26.5528
-0.64	-24.8323	-26.7563	-27.5059	-26.9598	-26.8926	-26.5343
-0.63	-24.817	-26.75	-27.4913	-26.961	-26.8675	-26.5169
-0.62	-24.8065	-26.7359	-27.4845	-26.9475	-26.8452	-26.4998
-0.61	-24.8022	-26.7138	-27.4749	-26.9446	-26.8216	-26.4767
-0.6	-24.7962	-26.6854	-27.4697	-26.9282	-26.8049	-26.4561
-0.59	-24.7874	-26.6645	-27.4592	-26.9212	-26.7846	-26.4256
-0.58	-24.7808	-26.6366	-27.4607	-26.9096	-26.7715	-26.3959
-0.57	-24.7661	-26.6108	-27.4514	-26.9045	-26.7586	-26.3666
-0.56	-24.7423	-26.5961	-27.4515	-26.8962	-26.7476	-26.3368
-0.55	-24.7151	-26.5771	-27.443	-26.8937	-26.7293	-26.3062
-0.54	-24.693	-26.556	-27.4413	-26.8943	-26.7165	-26.2763
-0.53	-24.6743	-26.541	-27.4378	-26.885	-26.6991	-26.2412
-0.52	-24.6601	-26.5242	-27.4328	-26.8866	-26.6757	-26.205
-0.51	-24.6538	-26.5049	-27.416	-26.8764	-26.6569	-26.1746
-0.5	-24.6562	-26.486	-27.4002	-26.8688	-26.6332	-26.1463
-0.49	-24.6632	-26.4624	-27.387	-26.8569	-26.6154	-26.1222
-0.48	-24.6696	-26.4345	-27.369	-26.8463	-26.5897	-26.1011
-0.47	-24.6797	-26.4089	-27.3532	-26.8288	-26.5707	-26.0837
-0.46	-24.6918	-26.382	-27.3459	-26.8196	-26.5479	-26.0637
-0.45	-24.6973	-26.3582	-27.3434	-26.8081	-26.5306	-26.0375
-0.44	-24.6924	-26.3363	-27.3386	-26.7992	-26.5053	-26.0184
-0.43	-24.6805	-26.3239	-27.3367	-26.7866	-26.4904	-25.9928
-0.42	-24.6657	-26.3069	-27.3372	-26.7745	-26.4773	-25.9659
-0.41	-24.65	-26.2883	-27.3287	-26.758	-26.4581	-25.9364
-0.4	-24.638	-26.2765	-27.325	-26.7443	-26.4422	-25.9075
-0.39	-24.6388	-26.2528	-27.3157	-26.7286	-26.419	-25.8695
-0.38	-24.6462	-26.2277	-27.3045	-26.7133	-26.3992	-25.8352
-0.37	-24.6583	-26.2086	-27.2929	-26.7025	-26.3783	-25.7977
-0.36	-24.669	-26.1836	-27.2821	-26.6921	-26.3607	-25.7624
-0.35	-24.6771	-26.1557	-27.268	-26.6799	-26.3404	-25.7278
-0.34	-24.6768	-26.1367	-27.2634	-26.6715	-26.3227	-25.6954
-0.33	-24.671	-26.1192	-27.2563	-26.6666	-26.3019	-25.6659
-0.32	-24.6545	-26.0944	-27.2511	-26.6553	-26.2743	-25.6316
-0.31	-24.6374	-26.0884	-27.2508	-26.6389	-26.2504	-25.6023
-0.3	-24.6211	-26.0715	-27.2435	-26.6258	-26.2242	-25.5728
-0.29	-24.6032	-26.0666	-27.2291	-26.6024	-26.1992	-25.5386
-0.28	-24.5768	-26.0451	-27.2169	-26.5815	-26.1672	-25.5108
-0.27	-24.5559	-26.0341	-27.1975	-26.5587	-26.1379	-25.4818
-0.26	-24.5345	-26.0135	-27.1801	-26.5428	-26.0995	-25.4498
-0.25	-24.5211	-25.9913	-27.1674	-26.523	-26.062	-25.4143
-0.24	-24.5237	-25.9696	-27.1566	-26.51	-26.0233	-25.383
-0.23	-24.5371	-25.9493	-27.1487	-26.4942	-25.9826	-25.3419
-0.22	-24.5429	-25.9374	-27.1475	-26.4825	-25.95	-25.3045
-0.21	-24.543	-25.9164	-27.1454	-26.4737	-25.9169	-25.2612
-0.2	-24.5386	-25.9109	-27.1428	-26.4645	-25.8849	-25.2199
-0.19	-24.5249	-25.8894	-27.1438	-26.4576	-25.8569	-25.1708
-0.18	-24.5157	-25.8806	-27.1446	-26.4478	-25.8346	-25.1198
-0.17	-24.5154	-25.8624	-27.1474	-26.4402	-25.8079	-25.0686
-0.16	-24.5234	-25.8492	-27.1436	-26.4266	-25.7823	-25.013
-0.15	-24.5297	-25.8361	-27.1413	-26.4159	-25.7609	-24.9646
-0.14	-24.5311	-25.8214	-27.1287	-26.3983	-25.731	-24.9149
-0.13	-24.5321	-25.8107	-27.1175	-26.3895	-25.699	-24.8709
-0.12	-24.523	-25.7974	-27.0973	-26.3735	-25.6677	-24.8239
-0.11	-24.5088	-25.7872	-27.0823	-26.355	-25.6404	-24.7807
-0.1	-24.4847	-25.7678	-27.067	-26.3407	-25.608	-24.7347
-0.09	-24.4536	-25.7569	-27.0534	-26.318	-25.5792	-24.6821
-0.08	-24.4173	-25.7315	-27.0365	-26.2947	-25.549	-24.6326
-0.07	-24.3772	-25.7091	-27.028	-26.2693	-25.5145	-24.5777
-0.06	-24.3385	-25.6811	-27.0168	-26.2436	-25.4783	-24.5294
-0.05	-24.3065	-25.6556	-27.0061	-26.2121	-25.4378	-24.4688
-0.04	-24.288	-25.6333	-26.9989	-26.1966	-25.397	-24.4214
-0.03	-24.276	-25.615	-26.9846	-26.174	-25.3591	-24.3638
-0.02	-24.2836	-25.604	-26.9755	-26.1624	-25.3153	-24.3074
-0.01	-24.2969	-25.5892	-26.9585	-26.1572	-25.2723	-24.2499
0	-24.3165	-25.58	-26.95	-26.15	-25.23	-24.1935
0.01	-24.3301	-25.5638	-26.9349	-26.1424	-25.1867	-24.1333
0.02	-24.3353	-25.5534	-26.9308	-26.1267	-25.1428	-24.0717
0.03	-24.3284	-25.5327	-26.918	-26.1173	-25.1028	-24.0066
0.04	-24.3069	-25.5212	-26.9093	-26.098	-25.062	-23.9339
0.05	-24.2795	-25.4992	-26.8918	-26.0848	-25.0219	-23.8598
0.06	-24.2488	-25.483	-26.8832	-26.0543	-24.9823	-23.7848
0.07	-24.2233	-25.4643	-26.8647	-26.0375	-24.9375	-23.7126
0.08	-24.2025	-25.4427	-26.8462	-26.0062	-24.8975	-23.638
0.09	-24.1884	-25.4225	-26.8306	-25.9854	-24.849	-23.5663
0.1	-24.1768	-25.4002	-26.8108	-25.9612	-24.7997	-23.492
0.11	-24.1697	-25.3806	-26.7898	-25.9448	-24.745	-23.4147
0.12	-24.1644	-25.3534	-26.7707	-25.9285	-24.6909	-23.3349
0.13	-24.1629	-25.3294	-26.7507	-25.9104	-24.6297	-23.2549
0.14	-24.1614	-25.3071	-26.7279	-25.8945	-24.5741	-23.17
0.15	-24.1551	-25.2809	-26.7101	-25.8685	-24.5139	-23.0816
0.16	-24.1455	-25.2517	-26.6869	-25.8525	-24.4568	-22.9893
0.17	-24.1342	-25.2278	-26.6704	-25.8266	-24.3987	-22.8882
0.18	-24.1236	-25.2085	-26.6497	-25.8071	-24.3404	-22.794
0.19	-24.1122	-25.1843	-26.6374	-25.7847	-24.2833	-22.6896
0.2	-24.1071	-25.1699	-26.6191	-25.7641	-24.2222	-22.5926
0.21	-24.1067	-25.153	-26.6056	-25.7354	-24.1621	-22.4934
0.22	-24.1022	-25.1404	-26.588	-25.7052	-24.094	-22.3936
0.23	-24.0875	-25.1211	-26.5707	-25.6722	-24.0287	-22.2887
0.24	-24.0694	-25.1014	-26.5515	-25.6315	-23.9545	-22.1804
0.25	-24.0427	-25.0787	-26.5256	-25.5941	-23.8887	-22.0693
0.26	-24.0069	-25.0471	-26.5034	-25.5561	-23.8159	-21.9517
0.27	-23.9703	-25.008	-26.4736	-25.5215	-23.7446	-21.838
0.28	-23.9395	-24.9644	-26.4477	-25.486	-23.67	-21.7118
0.29	-23.9108	-24.9177	-26.4124	-25.4522	-23.5954	-21.5927
0.3	-23.8839	-24.8733	-26.3895	-25.4166	-23.5142	-21.4627
0.31	-23.8613	-24.8309	-26.3535	-25.3774	-23.4291	-21.3335
0.32	-23.8397	-24.7924	-26.3306	-25.3389	-23.3496	-21.2012
0.33	-23.8173	-24.7514	-26.3029	-25.2946	-23.2639	-21.0655
0.34	-23.7994	-24.7207	-26.2738	-25.2573	-23.1781	-20.9319
0.35	-23.7799	-24.6789	-26.2419	-25.206	-23.091	-20.7894
0.36	-23.7541	-24.6524	-26.2144	-25.17	-23.0022	-20.6468
0.37	-23.7286	-24.6133	-26.1769	-25.1245	-22.911	-20.4901
0.38	-23.698	-24.5846	-26.1477	-25.0831	-22.8128	-20.3376
0.39	-23.6601	-24.5457	-26.1227	-25.0297	-22.7133	-20.1743
0.4	-23.6225	-24.5162	-26.0929	-24.987	-22.6053	-20.018
0.41	-23.5939	-24.4735	-26.0617	-24.9252	-22.4936	-19.8524
0.42	-23.5701	-24.4403	-26.0306	-24.8684	-22.3761	-19.6895
0.43	-23.5576	-24.4015	-25.9895	-24.8097	-22.2589	-19.5176
0.44	-23.5514	-24.361	-25.9439	-24.7381	-22.1402	-19.3433
0.45	-23.5486	-24.3132	-25.9006	-24.6763	-22.02	-19.1559
0.46	-23.5389	-24.258	-25.8529	-24.5993	-21.8983	-18.9711
0.47	-23.5229	-24.2094	-25.8068	-24.5341	-21.7743	-18.7797
0.48	-23.4939	-24.1568	-25.7545	-24.4489	-21.6437	-18.5898
0.49	-23.4536	-24.1081	-25.7026	-24.3821	-21.5094	-18.3931
0.5	-23.4058	-24.0612	-25.6447	-24.3011	-21.3664	-18.1978
0.51	-23.3541	-24.0235	-25.5952	-24.2299	-21.2221	-17.993
0.52	-23.2984	-23.973	-25.5338	-24.1399	-21.0678	-17.7816
0.53	-23.2384	-23.9261	-25.48	-24.061	-20.9116	-17.5593
0.54	-23.179	-23.8678	-25.4134	-23.963	-20.7427	-17.3307
0.55	-23.1172	-23.8076	-25.3503	-23.8562	-20.5751	-17.0943
0.56	-23.0511	-23.7396	-25.2698	-23.7418	-20.3968	-16.8511
0.57	-22.9795	-23.6794	-25.1929	-23.6185	-20.2092	-16.6044
0.58	-22.9105	-23.6076	-25.1091	-23.479	-20.0167	-16.3535
0.59	-22.8372	-23.5386	-25.0216	-23.333	-19.812	-16.0968
0.6	-22.7623	-23.4618	-24.9233	-23.1763	-19.6025	-15.833
0.61	-22.6885	-23.3807	-24.813	-23.0087	-19.364	-15.5596
0.62	-22.6125	-23.2788	-24.6972	-22.8231	-19.1284	-15.2762
0.63	-22.5237	-23.1748	-24.5576	-22.6194	-18.8715	-14.9788
0.64	-22.4218	-23.0552	-24.4115	-22.3987	-18.6065	-14.6697
0.65	-22.2983	-22.9194	-24.2396	-22.1546	-18.3149	-14.3425
0.66	-22.1495	-22.7666	-24.0508	-21.886	-18.0248	-14.0021
0.67	-21.9797	-22.6044	-23.829	-21.5841	-17.6937	-13.64
0.68	-21.7902	-22.4164	-23.5762	-21.2473	-17.331	-13.255
0.69	-21.5782	-22.2017	-23.2814	-20.8595	-16.9319	-12.8422
0.7	-21.3376	-21.9616	-22.9387	-20.4211	-16.4852	-12.394
0.71	-21.0602	-21.674	-22.5393	-19.9107	-15.9949	-11.9048
0.72	-20.7293	-21.3347	-22.061	-19.3221	-15.4492	-11.3651
0.73	-20.3343	-20.9325	-21.4984	-18.6388	-14.8365	-10.7657
0.74	-19.8488	-20.4479	-20.8211	-17.8382	-14.1263	-10.0878
0.75	-19.2586	-19.853	-20.0102	-16.8901	-13.3077	-9.32054
0.76	-18.5339	-19.127	-19.0246	-15.7708	-12.3281	-8.43477
0.77	-17.6442	-18.2111	-17.835	-14.4483	-11.1577	-7.4044
0.78	-16.5392	-17.0609	-16.3846	-12.8767	-9.75494	-6.19673
0.79	-15.1744	-15.6187	-14.6247	-11.0166	-8.06763	-4.77353
0.8	-13.499	-13.8052	-12.4864	-8.81372	-6.03379	-3.02537
0.81	-11.4591	-11.537	-9.90004	-6.09584	-3.59507	-1.04424
0.82	-8.98468	-8.73137	-6.64202	-3.04264	-0.66127	1.28675
0.83	-6.024	-5.29194	-2.91721	0.52045	2.81538	4.01528
0.84	-2.53723	-1.12048	1.50216	4.64895	6.9203	7.1868
0.85	1.52014	3.84995	6.68999	9.38828	11.7366	10.7727
0.86	6.22989	9.69229	12.7168	14.6702	17.326	14.9587
0.87	11.5741	16.4641	19.4932	20.7657	23.7228	19.6959
0.88	17.5554	24.1936	27.3422	27.5733	30.9922	25.0075
0.89	24.1802	32.8851	36.1455	35.1082	39.1407	30.904
0.9	31.4395	42.5398	45.9144	43.3722	48.1616	37.395
0.91	39.2653	53.1383	56.6386	52.3496	58.0493	44.466
0.92	47.6708	64.6393	68.3032	62.0276	68.7797	52.1136
0.93	56.6325	77.0114	80.8821	72.3863	80.3208	60.3223
0.94	66.1257	90.2144	94.3375	83.3975	92.6334	69.076
0.95	76.1169	104.208	108.632	95.0329	105.677	78.3516
0.96	86.5745	118.948	123.722	107.263	119.408	88.1243
0.97	97.462	134.4	139.567	120.056	133.79	98.3744
0.98	108.754	150.527	156.122	133.382	148.772	109.076
0.99	120.433	167.288	173.348	147.215	164.319	120.206
1	132.482	184.659	191.204	161.526	180.389	131.744
1.01	144.885	202.604	209.65	176.287	196.948	143.669
1.02	157.627	221.093	228.656	191.474	213.961	155.961
1.03	170.701	240.105	248.205	207.065	231.403	168.601
1.04	184.067	259.648	268.25	223.036	249.266	181.57
1.05	197.701	279.661	288.763	239.388	267.505	194.855
1.06	211.6	300.129	309.721	256.083	286.098	208.435
1.07	225.763	321.038	331.101	273.101	305.02	222.296
1.08	240.157	342.368	352.86	290.428	324.253	236.433
1.09	254.586	363.686	374.999	307.767	343.485	250.57
1.1	269.436	385.803	397.157	325.663	363.277	265.241
